# Supplementary material for: Between-session reliability and sensitivity of force production characteristics across various force-time points during the isometric single-leg long-lever bridge
Source: PLoS One. 2026 May 22;21(5):e0350197. doi: 10.1371/journal.pone.0350197 (PMC13196971; doi:10.1371/journal.pone.0350197)
Supplement: S1 Table — (CSV) [file pone.0350197.s001.csv]

ID	Session	Direction	Force_50ms	Force_100ms	Force_150ms	Force_200ms	Force_250ms	Peak_Force
SUB_1	1	Left	227	359	434	455	455	515
SUB_1	1	Right	118	291	368	427	464	554
SUB_1	2	Left	204	315	376	406	425	486
SUB_1	2	Right	211	286	347	387	405	476
SUB_1	3	Left	177	264	363	426	469	540
SUB_1	3	Right	230	351	406	446	473	553
SUB_10	1	Left	219	260	290	327	352	383
SUB_10	1	Right	235	325	357	354	372	423
SUB_10	2	Left	216	283	309	317	331	351
SUB_10	2	Right	261	343	364	371	389	430
SUB_10	3	Left	204	293	308	326	357	371
SUB_10	3	Right	247	349	357	388	405	441
SUB_11	1	Left	128	164	238	270	272	287
SUB_11	1	Right	113	137	177	195	211	256
SUB_11	2	Left	155	239	291	256	295	340
SUB_11	2	Right	133	193	236	237	272	305
SUB_11	3	Left	128	194	289	307	334	359
SUB_11	3	Right	123	173	241	281	325	377
SUB_12	1	Left	230	264	331	428	434	511
SUB_12	1	Right	296	359	418	464	486	565
SUB_12	2	Left	257	324	401	475	482	617
SUB_12	2	Right	272	356	445	483	513	620
SUB_12	3	Left	306	368	474	529	562	656
SUB_12	3	Right	253	314	400	502	511	598
SUB_13	1	Left	168	223	258	361	390	412
SUB_13	1	Right	202	252	288	310	321	372
SUB_13	2	Left	200	273	333	387	402	452
SUB_13	2	Right	167	247	282	358	380	411
SUB_13	3	Left	210	289	341	376	378	424
SUB_13	3	Right	201	272	319	350	365	447
SUB_14	1	Left	172	203	319	334	365	434
SUB_14	1	Right	168	208	321	373	376	458
SUB_14	2	Left	166	192	342	386	335	500
SUB_14	2	Right	143	179	261	343	314	470
SUB_14	3	Left	168	201	291	322	385	451
SUB_14	3	Right	185	259	375	357	447	506
SUB_15	1	Left	237	268	323	377	363	439
SUB_15	1	Right	183	201	250	278	284	423
SUB_15	2	Left	201	265	319	383	365	476
SUB_15	2	Right	206	258	320	374	362	453
SUB_15	3	Left	184	257	330	419	433	515
SUB_15	3	Right	225	272	359	408	425	503
SUB_16	1	Left	191	304	394	408	408	421
SUB_16	1	Right	214	324	396	397	395	422
SUB_16	2	Left	229	258	385	434	417	479
SUB_16	2	Right	197	245	349	404	381	424
SUB_16	3	Left	204	257	319	327	354	412
SUB_16	3	Right	240	332	400	399	410	447
SUB_17	1	Left	178	251	289	317	346	390
SUB_17	1	Right	156	183	225	273	301	430
SUB_17	2	Left	138	189	237	285	322	400
SUB_17	2	Right	157	214	264	292	324	406
SUB_17	3	Left	165	209	252	297	325	462
SUB_17	3	Right	182	243	304	345	361	472
SUB_18	1	Left	156	203	310	388	426	501
SUB_18	1	Right	160	186	298	369	391	568
SUB_18	2	Left	204	264	377	436	456	548
SUB_18	2	Right	194	236	362	425	454	560
SUB_18	3	Left	162	204	306	369	431	546
SUB_18	3	Right	180	255	314	387	427	497
SUB_19	1	Left	150	280	415	444	468	562
SUB_19	1	Right	166	238	373	434	447	532
SUB_19	2	Left	127	223	388	404	424	538
SUB_19	2	Right	177	301	417	432	466	538
SUB_19	3	Left	160	204	325	379	389	451
SUB_19	3	Right	174	272	367	399	423	471
SUB_2	1	Left	137	166	197	245	281	361
SUB_2	1	Right	178	222	267	339	367	427
SUB_2	2	Left	122	160	220	270	307	372
SUB_2	2	Right	152	211	268	326	347	411
SUB_2	3	Left	144	206	281	353	368	415
SUB_2	3	Right	170	215	278	360	377	469
SUB_20	1	Left	111	136	223	327	324	435
SUB_20	1	Right	112	138	159	245	292	365
SUB_20	2	Left	115	142	243	301	308	385
SUB_20	2	Right	96	155	251	275	301	367
SUB_20	3	Left	109	146	204	256	271	361
SUB_20	3	Right	120	170	275	288	335	408
SUB_21	1	Left	187	235	383	350	357	440
SUB_21	1	Right	152	167	338	349	379	466
SUB_21	2	Left	189	228	349	339	370	456
SUB_21	2	Right	183	220	341	343	351	448
SUB_21	3	Left	200	284	457	414	464	544
SUB_21	3	Right	200	279	410	395	443	509
SUB_22	1	Left	261	346	501	566	554	669
SUB_22	1	Right	144	200	312	452	448	606
SUB_22	2	Left	244	285	345	425	487	605
SUB_22	2	Right	220	272	364	432	507	678
SUB_22	3	Left	257	301	368	456	505	613
SUB_22	3	Right	244	312	355	385	460	628
SUB_23	1	Left	176	224	281	324	322	346
SUB_23	1	Right	172	215	256	283	300	320
SUB_23	2	Left	175	241	299	372	391	410
SUB_23	2	Right	174	238	299	348	354	374
SUB_23	3	Left	156	207	286	324	329	393
SUB_23	3	Right	210	269	322	353	339	379
SUB_24	1	Left	141	194	241	309	323	415
SUB_24	1	Right	115	144	196	247	284	426
SUB_24	2	Left	126	186	262	308	340	430
SUB_24	2	Right	145	205	259	311	342	415
SUB_24	3	Left	142	222	271	304	332	412
SUB_24	3	Right	119	146	190	242	281	415
SUB_25	1	Left	142	203	324	395	395	468
SUB_25	1	Right	161	265	375	399	415	478
SUB_25	2	Left	124	189	290	350	353	414
SUB_25	2	Right	131	193	312	368	384	441
SUB_25	3	Left	143	189	309	367	352	426
SUB_25	3	Right	127	190	316	387	384	457
SUB_26	1	Left	99	137	170	263	320	412
SUB_26	1	Right	119	164	196	248	289	388
SUB_26	2	Left	112	129	182	278	344	468
SUB_26	2	Right	129	168	203	281	338	467
SUB_26	3	Left	120	155	255	330	351	456
SUB_26	3	Right	136	172	236	308	324	449
SUB_27	1	Left	154	250	316	358	388	459
SUB_27	1	Right	164	255	351	378	388	457
SUB_27	2	Left	108	149	189	257	282	385
SUB_27	2	Right	148	224	257	279	340	403
SUB_27	3	Left	122	156	195	239	271	410
SUB_27	3	Right	179	258	317	366	379	444
SUB_28	1	Left	144	223	300	334	353	402
SUB_28	1	Right	168	236	299	327	342	408
SUB_28	2	Left	130	210	293	346	348	407
SUB_28	2	Right	111	163	256	313	312	379
SUB_28	3	Left	155	228	285	354	379	386
SUB_28	3	Right	151	220	306	296	343	380
SUB_29	1	Left	246	349	392	384	384	457
SUB_29	1	Right	186	272	354	379	402	462
SUB_29	2	Left	198	264	359	362	399	431
SUB_29	2	Right	167	217	254	300	344	447
SUB_29	3	Left	198	274	326	360	372	455
SUB_29	3	Right	231	292	347	374	376	502
SUB_3	1	Left	230	301	391	479	475	560
SUB_3	1	Right	189	299	365	449	494	570
SUB_3	2	Left	193	252	342	469	442	558
SUB_3	2	Right	228	281	364	465	459	580
SUB_3	3	Left	214	276	330	406	436	575
SUB_3	3	Right	202	257	351	446	477	575
SUB_30	1	Left	211	285	347	421	416	503
SUB_30	1	Right	225	322	396	414	407	489
SUB_30	2	Left	246	304	364	392	417	502
SUB_30	2	Right	222	292	350	407	418	483
SUB_30	3	Left	241	281	305	365	427	568
SUB_30	3	Right	243	326	362	412	430	597
SUB_4	1	Left	179	259	309	362	371	469
SUB_4	1	Right	199	261	322	373	380	444
SUB_4	2	Left	153	190	228	299	321	451
SUB_4	2	Right	166	228	280	323	343	432
SUB_4	3	Left	153	228	272	315	329	417
SUB_4	3	Right	162	241	313	370	380	442
SUB_5	1	Left	218	281	396	484	481	552
SUB_5	1	Right	255	318	431	484	442	518
SUB_5	2	Left	223	348	518	473	443	553
SUB_5	2	Right	311	408	521	481	462	570
SUB_5	3	Left	217	345	542	513	490	577
SUB_5	3	Right	264	326	477	555	533	601
SUB_6	1	Left	216	299	365	398	404	472
SUB_6	1	Right	236	308	395	420	455	517
SUB_6	2	Left	232	305	347	362	406	462
SUB_6	2	Right	217	275	342	356	351	418
SUB_6	3	Left	217	263	357	378	371	459
SUB_6	3	Right	227	331	377	394	427	508
SUB_7	1	Left	178	184	276	417	384	543
SUB_7	1	Right	183	224	325	442	414	531
SUB_7	2	Left	142	154	252	326	322	501
SUB_7	2	Right	174	241	332	387	398	535
SUB_7	3	Left	206	221	274	432	410	533
SUB_7	3	Right	206	212	349	426	425	562
SUB_8	1	Left	184	251	349	385	383	421
SUB_8	1	Right	187	282	383	389	383	423
SUB_8	2	Left	140	200	293	360	346	423
SUB_8	2	Right	152	195	318	360	350	428
SUB_8	3	Left	159	221	308	378	389	453
SUB_8	3	Right	202	309	405	443	432	478
SUB_9	1	Left	217	305	421	513	513	611
SUB_9	1	Right	227	272	410	452	464	531
SUB_9	2	Left	222	311	429	406	458	555
SUB_9	2	Right	228	307	388	399	405	514
SUB_9	3	Left	221	260	364	399	426	547
SUB_9	3	Right	175	229	277	321	368	519
